# Supplementary material for: Excess Folic Acid Supplementation before and during Pregnancy and Lactation Alters Behaviors and Brain Gene Expression in Female Mouse Offspring
Source: Nutrients. 2021 Dec 24;14(1):66. doi: 10.3390/nu14010066 (PMC8746785; doi:10.3390/nu14010066)
Supplement: Supplementary file 1 [file nutrients-14-00066-s001.zip]

Archive with 3 entries (3 files):
- 21-8-25 Table-S1 Formula.xls
- Sup table S2-ConFvsFAF DiffExpGene.xls
- Sup table S3-ConMvsFAM VS ConFvsFAF venn.xls
