# Supplementary material for: Excess Folic Acid Supplementation before and during Pregnancy and Lactation Alters Behaviors and Brain Gene Expression in Female Mouse Offspring
Source: Nutrients. 2021 Dec 24;14(1):66. doi: 10.3390/nu14010066 (PMC8746785; doi:10.3390/nu14010066)
Supplement: Supplementary file 1 [file nutrients-14-00066-s001.zip › 21-8-25 Table-S1 Formula.xls]

## Sheet: Sheet1
Supplementary Table S1. Diet formula
Macronutrients
Crude Protein	g/kg	200
Fat	g/kg	40
Fibre	g/kg	50
Carbohydrate	g/kg	624
Ash	g/kg	80
Vitamins
Biotin	mg/kg	0.2
Choline	mg/kg	1250
Folate	mg/kg	2
Pantothenic Acid	mg/kg	24
Vitamin A	IU/g	14
Vitamin B1	mg/kg	40
Vitamin B2	mg/kg	12
Vitamin B6	mg/kg	12
Vitamin B12	mg/kg	0.02
Vitamin D	IU/g	1.5
Vitamin E	IU/g	0.12
Amino Acids
Methionine+Cystine	g/kg	7.8
Threonine	g/kg	8.8
Leucine	g/kg	17.6
Isoleucine	g/kg	10.3
Valine	g/kg	11.7
Phenylalanine+Tyrosine	g/kg	13
Lysine	g/kg	13.2
Histidine	g/kg	5.5
Arginine	g/kg	11
Tryptophan	g/kg	2.5
Minerals
Calcium	g/kg	10~13
Phosphorus	g/kg	10~12
Sodium	g/kg	2
Potassium	g/kg	5
Magnesium	g/kg	2
Zinc	mg/kg	100
Manganese	mg/kg	150
Copper	mg/kg	10
Iodine	mg/kg	1.1
Iron	mg/kg	120
Selenium	mg/kg	0.1~0.2
