# Supplementary material for: Excess Folic Acid Supplementation before and during Pregnancy and Lactation Alters Behaviors and Brain Gene Expression in Female Mouse Offspring
Source: Nutrients. 2021 Dec 24;14(1):66. doi: 10.3390/nu14010066 (PMC8746785; doi:10.3390/nu14010066)
Supplement: Supplementary file 1 [file nutrients-14-00066-s001.zip › Sup table S2-ConFvsFAF DiffExpGene.xls]

## Sheet: Sup table S1-ConFvsFAF.DiffExpG
Supplementary Table S2. Differential expressed genes in 2.5×FA compared to control female mice brains at P21d
GeneID	GeneName	Locus	Con_FPKM	2.5×FA_FPKM	log2(2.5×FA/Con)	up-or-down	p_value	q_value	Description
ENSMUSG00000078546	2210404O09Rik	17:21879569-21909926	2.04023	0.545393	-1.90337	down	0.00055	0.0389038	RIKEN cDNA 2210404O09 gene [Source:MGI Symbol;Acc:MGI:1917331]
ENSMUSG00000056145	AI504432	3:106934381-107098401	8.842	3.83735	-1.20426	down	5e-05	0.00608643	-
ENSMUSG00000003198	Zfp959	17:55892119-55898928	2.57132	0.74493	-1.78733	down	5e-05	0.00608643	zinc finger protein 959 [Source:MGI Symbol;Acc:MGI:2385058]
ENSMUSG00000055480	Zfp458	13:67254917-67269068	1.67257	0.359092	-2.21964	down	5e-05	0.00608643	zinc finger protein 458 [Source:MGI Symbol;Acc:MGI:3040691]
ENSMUSG00000090698	Apold1	6:134981717-134986836	1.79291	3.67392	1.03501	up	0.00015	0.0144506	apolipoprotein L domain containing 1 [Source:MGI Symbol;Acc:MGI:2685921]
ENSMUSG00000020713	Gh	11:106300270-106301865	0	3.37164	inf	up	5e-05	0.00608643	growth hormone [Source:MGI Symbol;Acc:MGI:95707]
ENSMUSG00000090015	Gm15446	5:109922648-109943936	6.90835	2.27602	-1.60183	down	5e-05	0.00608643	predicted gene 15446 [Source:MGI Symbol;Acc:MGI:3709333]
ENSMUSG00000016477	E2f3	13:29906574-29985668	88.7958	33.0291	-1.42675	down	5e-05	0.00608643	E2F transcription factor 3 [Source:MGI Symbol;Acc:MGI:1096340]
ENSMUSG00000059897	Zfp930	8:69226342-69228980	4.09508	0.374245	-3.45183	down	5e-05	0.00608643	zinc finger protein 930 [Source:MGI Symbol;Acc:MGI:2675306]
ENSMUSG00000064345	mt-Nd2	MT:3913-5016	4121.41	1606.36	-1.35934	down	0.0002	0.0180494	mitochondrially encoded NADH dehydrogenase 2 [Source:MGI Symbol;Acc:MGI:102500]
ENSMUSG00000051341	Zfp52	17:21555045-21562066	2.18969	0.711728	-1.62133	down	5e-05	0.00608643	zinc finger protein 52 [Source:MGI Symbol;Acc:MGI:99199]
ENSMUSG00000100131	Gm28439	1:24611534-24612700	307.303	33.3475	-3.20401	down	5e-05	0.00608643	predicted gene 28439 [Source:MGI Symbol;Acc:MGI:5579145]
ENSMUSG00000090641	Zfp712	13:67038593-67061170	2.00466	0.881849	-1.18475	down	0.00025	0.0214522	zinc finger protein 712 [Source:MGI Symbol;Acc:MGI:1925501]
ENSMUSG00000055228	Zfp935	13:62454322-62466709	3.11495	0.410665	-2.92317	down	5e-05	0.00608643	zinc finger protein 935 [Source:MGI Symbol;Acc:MGI:1918758]
ENSMUSG00000078435	AU041133	10:82128012-82153065	1.97025	0.76036	-1.37362	down	0.00055	0.0389038	expressed sequence AU041133 [Source:MGI Symbol;Acc:MGI:2143755]
ENSMUSG00000069208	Zfp825	13:74480053-74493970	4.73417	1.56103	-1.60062	down	5e-05	0.00608643	zinc finger protein 825 [Source:MGI Symbol;Acc:MGI:2385315]
ENSMUSG00000071757	Zhx2	15:57694664-57839832	4.54221	17.3408	1.9327	up	5e-05	0.00608643	zinc fingers and homeoboxes 2 [Source:MGI Symbol;Acc:MGI:2683087]
ENSMUSG00000041649	Klf8	X:153237465-153396132	4.51413	1.08796	-2.05282	down	5e-05	0.00608643	Kruppel-like factor 8 [Source:MGI Symbol;Acc:MGI:2442430]
ENSMUSG00000062949	Atp11c	X:60223289-60807993	3.73595	1.8126	-1.04341	down	0.0007	0.0471764	ATPase, class VI, type 11C [Source:MGI Symbol;Acc:MGI:1859661]
ENSMUSG00000026730	Pter	2:12924040-13003455	16.1048	6.44857	-1.32044	down	5e-05	0.00608643	phosphotriesterase related [Source:MGI Symbol;Acc:MGI:107372]
ENSMUSG00000052504	Epha3	16:63543537-63864158	2.20281	1.08548	-1.02101	down	0.00025	0.0214522	Eph receptor A3 [Source:MGI Symbol;Acc:MGI:99612]
ENSMUSG00000079139	Gm4204	1:135231994-135233225	1.90382	0.40314	-2.23954	down	0.0002	0.0180494	predicted gene 4204 [Source:MGI Symbol;Acc:MGI:3782381]
ENSMUSG00000020182	Ddc	11:11814100-11898144	12.6983	27.4099	1.11007	up	5e-05	0.00608643	dopa decarboxylase [Source:MGI Symbol;Acc:MGI:94876]
ENSMUSG00000057396	Zfp759	13:67128227-67141787	2.64098	1.15313	-1.19551	down	5e-05	0.00608643	zinc finger protein 759 [Source:MGI Symbol;Acc:MGI:2446280]
ENSMUSG00000056666	Retsat	6:72598474-72608425	7.58251	17.6093	1.21559	up	5e-05	0.00608643	retinol saturase (all trans retinol 13,14 reductase) [Source:MGI Symbol;Acc:MGI:1914692]
ENSMUSG00000031095	Cul4b	X:38533273-38576196	16.0478	7.82165	-1.03683	down	5e-05	0.00608643	cullin 4B [Source:MGI Symbol;Acc:MGI:1919834]
ENSMUSG00000022383	Ppara	15:85734982-85802819	2.12324	0.684237	-1.6337	down	0.0004	0.03064	peroxisome proliferator activated receptor alpha [Source:MGI Symbol;Acc:MGI:104740]
ENSMUSG00000021613	Hapln1	13:89540635-89611832	9.34358	4.21439	-1.14865	down	5e-05	0.00608643	hyaluronan and proteoglycan link protein 1 [Source:MGI Symbol;Acc:MGI:1337006]
ENSMUSG00000030213	Atf7ip	6:136506166-136610862	12.6244	65.5305	2.37595	up	5e-05	0.00608643	activating transcription factor 7 interacting protein [Source:MGI Symbol;Acc:MGI:1858965]
ENSMUSG00000028261	Ndufaf4	4:24898082-24905001	13.5687	6.23804	-1.12112	down	5e-05	0.00608643	NADH dehydrogenase (ubiquinone) 1 alpha subcomplex, assembly factor 4 [Source:MGI Symbol;Acc:MGI:1915743]
ENSMUSG00000044827	Tlr1	5:64924678-64933563	0.148898	1.6709	3.48822	up	5e-05	0.00608643	toll-like receptor 1 [Source:MGI Symbol;Acc:MGI:1341295]
ENSMUSG00000073062	Zxdb	X:94724568-94730187	3.65527	0.93758	-1.96296	down	5e-05	0.00608643	zinc finger, X-linked, duplicated B [Source:MGI Symbol;Acc:MGI:3694898]
ENSMUSG00000054027	Nt5dc3	10:86779004-86838389	4.3568	12.2292	1.48899	up	5e-05	0.00608643	5'-nucleotidase domain containing 3 [Source:MGI Symbol;Acc:MGI:3513266]
ENSMUSG00000069184	Zfp72	13:74371425-74376566	2.40832	0.896578	-1.42553	down	0.0003	0.0249254	zinc finger protein 72 [Source:MGI Symbol;Acc:MGI:3033356]
ENSMUSG00000027301	Oxt	2:130576172-130577054	11.8169	36.6385	1.63251	up	0.00025	0.0214522	oxytocin [Source:MGI Symbol;Acc:MGI:97453]
ENSMUSG00000078503	Gm13225	4:145510758-145539188	0.896755	0.0883024	-3.34419	down	0.0003	0.0249254	predicted gene 13225 [Source:MGI Symbol;Acc:MGI:3652161]
ENSMUSG00000024317	Rnf138	18:21001340-21028223	6.73505	1.57079	-2.1002	down	5e-05	0.00608643	ring finger protein 138 [Source:MGI Symbol;Acc:MGI:1929211]
ENSMUSG00000025894	Aasdhppt	9:4294792-4309494	10.5945	5.27782	-1.00531	down	5e-05	0.00608643	aminoadipate-semialdehyde dehydrogenase-phosphopantetheinyl transferase [Source:MGI Symbol;Acc:MGI:1914868]
ENSMUSG00000018566	Slc2a4	11:69942538-69948188	1.37615	3.7811	1.45816	up	0.0001	0.0103993	solute carrier family 2 (facilitated glucose transporter), member 4 [Source:MGI Symbol;Acc:MGI:95758]
ENSMUSG00000021510	Zfp729a	13:67617000-67637791	4.06626	1.44486	-1.49278	down	5e-05	0.00608643	zinc finger protein 729a [Source:MGI Symbol;Acc:MGI:3036250]
ENSMUSG00000005696	Sh2d1a	X:42502452-43429126	0.598911	0.0223262	-4.74553	down	0.0004	0.03064	SH2 domain containing 1A [Source:MGI Symbol;Acc:MGI:1328352]
ENSMUSG00000074158	9830147E19Rik	7:42609525-42642588	0.880244	0.278419	-1.66065	down	0.0001	0.0103993	RIKEN cDNA 9830147E19 gene [Source:MGI Symbol;Acc:MGI:3036263]
ENSMUSG00000057924	Gm10033	8:69372144-69373383	0.838478	0	#NAME?	down	5e-05	0.00608643	predicted gene 10033 [Source:MGI Symbol;Acc:MGI:3642803]
ENSMUSG00000014030	Pax5	4:44524756-44710487	0.677718	3.75022	2.46822	up	5e-05	0.00608643	paired box 5 [Source:MGI Symbol;Acc:MGI:97489]
ENSMUSG00000059839	Zfp874b	13:67471513-67484225	4.12111	1.6819	-1.29295	down	5e-05	0.00608643	zinc finger protein 874b [Source:MGI Symbol;Acc:MGI:3040702]
ENSMUSG00000053347	Zfp943	17:21962551-22071168	8.6866	2.65681	-1.7091	down	5e-05	0.00608643	zinc finger prtoein 943 [Source:MGI Symbol;Acc:MGI:1921920]
ENSMUSG00000071266	Zfp946	17:22424221-22456689	5.62013	1.41873	-1.986	down	5e-05	0.00608643	zinc finger protein 946 [Source:MGI Symbol;Acc:MGI:1921399]
ENSMUSG00000021906	Oxnad1	14:32080565-32103202	6.79347	15.7951	1.21726	up	5e-05	0.00608643	oxidoreductase NAD-binding domain containing 1 [Source:MGI Symbol;Acc:MGI:1916953]
ENSMUSG00000021609	Slc6a3	13:73536746-73578672	6.76134	20.203	1.57919	up	5e-05	0.00608643	solute carrier family 6 (neurotransmitter transporter, dopamine), member 3 [Source:MGI Symbol;Acc:MGI:94862]
ENSMUSG00000058093	Zfp729b	13:67589442-67609707	3.7424	1.16591	-1.68251	down	0.0004	0.03064	zinc finger protein 729b [Source:MGI Symbol;Acc:MGI:2145180]
ENSMUSG00000071267	Zfp942	17:21926959-21962464	6.56676	1.09351	-2.58621	down	5e-05	0.00608643	zinc finger protein 942 [Source:MGI Symbol;Acc:MGI:1920483]
ENSMUSG00000024097	Srsf7	17:80200088-80207305	35.8985	14.5335	-1.30455	down	5e-05	0.00608643	serine/arginine-rich splicing factor 7 [Source:MGI Symbol;Acc:MGI:1926232]
ENSMUSG00000064354	mt-Co2	MT:7012-7696	319.812	90.0226	-1.82886	down	5e-05	0.00608643	mitochondrially encoded cytochrome c oxidase II [Source:MGI Symbol;Acc:MGI:102503]
ENSMUSG00000068696	Gpr88	3:116249653-116253503	64.0371	30.9938	-1.04693	down	5e-05	0.00608643	G-protein coupled receptor 88 [Source:MGI Symbol;Acc:MGI:1927653]
ENSMUSG00000033972	Zfp944	17:22337988-22361400	4.08386	0.848135	-2.26757	down	5e-05	0.00608643	zinc finger protein 944 [Source:MGI Symbol;Acc:MGI:2442394]
ENSMUSG00000048424	Ranbp3l	15:8968425-9066551	2.64759	0.926818	-1.51432	down	0.0001	0.0103993	RAN binding protein 3-like [Source:MGI Symbol;Acc:MGI:2444654]
ENSMUSG00000027360	Hdc	2:126593666-126619299	0.562856	1.99922	1.8286	up	0.00015	0.0144506	histidine decarboxylase [Source:MGI Symbol;Acc:MGI:96062]
ENSMUSG00000045414	1190002N15Rik	9:94517863-94538081	21.708	10.1986	-1.08986	down	5e-05	0.00608643	RIKEN cDNA 1190002N15 gene [Source:MGI Symbol;Acc:MGI:1916111]
ENSMUSG00000052783	Grk4	5:34660378-34755305	2.30445	0.963366	-1.25827	down	0.0007	0.0471764	G protein-coupled receptor kinase 4 [Source:MGI Symbol;Acc:MGI:95801]
ENSMUSG00000067547	Gm7666	15:6579870-6663313	0.812391	13.3277	4.03611	up	0.00055	0.0389038	predicted pseudogene 7666 [Source:MGI Symbol;Acc:MGI:3648907]
ENSMUSG00000000263	Glra1	11:55514237-55608198	1.25412	3.03172	1.27346	up	0.00025	0.0214522	glycine receptor, alpha 1 subunit [Source:MGI Symbol;Acc:MGI:95747]
ENSMUSG00000069727	Gm5595	7:42660104-42692742	1.58797	0.23401	-2.76254	down	5e-05	0.00608643	predicted gene 5595 [Source:MGI Symbol;Acc:MGI:3648690]
ENSMUSG00000062101	Zfp119b	17:55938380-55949500	1.34858	0.29565	-2.18948	down	0.0001	0.0103993	zinc finger protein 119b [Source:MGI Symbol;Acc:MGI:2385323]
ENSMUSG00000023892	Zfp51	17:21450351-21465591	1.80922	0.403687	-2.16406	down	5e-05	0.00608643	zinc finger protein 51 [Source:MGI Symbol;Acc:MGI:99198]
ENSMUSG00000058331	Zfp85	13:67729261-67756838	2.16012	0.734105	-1.55705	down	0.00075	0.0490719	zinc finger protein 85 [Source:MGI Symbol;Acc:MGI:107767]
ENSMUSG00000031491	Chrna6	8:27403213-27413944	1.48141	3.52828	1.252	up	0.00015	0.0144506	cholinergic receptor, nicotinic, alpha polypeptide 6 [Source:MGI Symbol;Acc:MGI:106213]
ENSMUSG00000042010	Acacb	5:114146534-114250761	0.415726	1.3328	1.68076	up	0.0001	0.0103993	acetyl-Coenzyme A carboxylase beta [Source:MGI Symbol;Acc:MGI:2140940]
ENSMUSG00000058748	Zfp958	8:4613166-4630231	4.2375	1.08591	-1.96431	down	5e-05	0.00608643	zinc finger protein 958 [Source:MGI Symbol;Acc:MGI:2385298]
ENSMUSG00000096433	Gm4944	17:22197264-22225614	1.35724	0.514649	-1.39901	down	5e-05	0.00608643	predicted gene 4944 [Source:MGI Symbol;Acc:MGI:3643318]
ENSMUSG00000028647	Mycbp	4:123898632-123917269	25.9657	4.13005	-2.65238	down	5e-05	0.00608643	c-myc binding protein [Source:MGI Symbol;Acc:MGI:1891750]
ENSMUSG00000045160	Bola3	6:83349146-83360136	6.3075	46.9675	2.89652	up	5e-05	0.00608643	bolA-like 3 (E. coli) [Source:MGI Symbol;Acc:MGI:1925903]
ENSMUSG00000028719	Cmpk1	4:114959335-114987241	49.5517	19.9105	-1.31541	down	5e-05	0.00608643	cytidine monophosphate (UMP-CMP) kinase 1 [Source:MGI Symbol;Acc:MGI:1913838]
ENSMUSG00000002289	Angptl4	17:33773749-33781575	0.890991	2.63591	1.56482	up	5e-05	0.00608643	angiopoietin-like 4 [Source:MGI Symbol;Acc:MGI:1888999]
ENSMUSG00000078877	Gm14295	2:176798611-176811223	0.993674	21.2514	4.41864	up	5e-05	0.00608643	predicted gene 14295 [Source:MGI Symbol;Acc:MGI:3709624]
ENSMUSG00000047534	Mis18bp1	12:65132733-65172604	0.783433	0.112065	-2.80548	down	0.0003	0.0249254	MIS18 binding protein 1 [Source:MGI Symbol;Acc:MGI:2145099]
ENSMUSG00000006522	Itih3	14:30908572-30923760	18.5136	37.1075	1.00312	up	0.00055	0.0389038	inter-alpha trypsin inhibitor, heavy chain 3 [Source:MGI Symbol;Acc:MGI:96620]
ENSMUSG00000029265	Dr1	5:108268896-108280526	25.8187	12.2422	-1.07655	down	5e-05	0.00608643	down-regulator of transcription 1 [Source:MGI Symbol;Acc:MGI:1100515]
ENSMUSG00000041624	Gucy1a2	9:3532353-3897342	2.63399	1.30543	-1.01272	down	0.0002	0.0180494	guanylate cyclase 1, soluble, alpha 2 [Source:MGI Symbol;Acc:MGI:2660877]
ENSMUSG00000064339	mt-Rnr2	MT:1093-2675	2423.32	1122	-1.11091	down	0.0002	0.0180494	-
ENSMUSG00000078861	Zfp931	2:178067694-178078476	10.8391	1.79867	-2.59124	down	5e-05	0.00608643	zinc finger protein 931 [Source:MGI Symbol;Acc:MGI:2441662]
ENSMUSG00000032551	1110059G10Rik	9:122945088-122951000	6.72421	2.17571	-1.62788	down	0.00055	0.0389038	RIKEN cDNA 1110059G10 gene [Source:MGI Symbol;Acc:MGI:1913452]
ENSMUSG00000020838	Slc6a4	11:76998602-77032340	2.12123	5.60888	1.40281	up	0.0001	0.0103993	solute carrier family 6 (neurotransmitter transporter, serotonin), member 4 [Source:MGI Symbol;Acc:MGI:96285]
ENSMUSG00000044501	Zfp758	17:22361452-22377281	3.13464	0.416656	-2.91137	down	5e-05	0.00608643	zinc finger protein 758 [Source:MGI Symbol;Acc:MGI:2385044]
ENSMUSG00000068134	Zfp120	2:150114405-150136708	3.56523	1.63973	-1.12054	down	0.0002	0.0180494	zinc finger protein 120 [Source:MGI Symbol;Acc:MGI:1345179]
ENSMUSG00000022440	C1qtnf6	15:78523345-78529625	2.64339	324.544	6.93988	up	5e-05	0.00608643	C1q and tumor necrosis factor related protein 6 [Source:MGI Symbol;Acc:MGI:1919959]
ENSMUSG00000031197	Vbp1	X:75514298-75534942	54.4153	21.3185	-1.3519	down	5e-05	0.00608643	von Hippel-Lindau binding protein 1 [Source:MGI Symbol;Acc:MGI:1333804]
ENSMUSG00000062931	Zfp938	10:82224849-82241280	8.60159	1.27211	-2.75738	down	5e-05	0.00608643	zinc finger protein 938 [Source:MGI Symbol;Acc:MGI:3621440]
ENSMUSG00000035299	Mid1	X:169685198-170005736	11.8766	3.35028	-1.82577	down	5e-05	0.00608643	midline 1 [Source:MGI Symbol;Acc:MGI:1100537]
ENSMUSG00000060938	Rpl26	11:68901582-68906989	8.85513	74.5741	3.07409	up	5e-05	0.00608643	ribosomal protein L26 [Source:MGI Symbol;Acc:MGI:106022]
ENSMUSG00000073664	Nbeal1	1:60180598-60338328	2.8388	1.41629	-1.00316	down	5e-05	0.00608643	neurobeachin like 1 [Source:MGI Symbol;Acc:MGI:2444343]
ENSMUSG00000019232	Etnppl	3:130617447-130637521	4.53875	9.84827	1.11758	up	5e-05	0.00608643	ethanolamine phosphate phospholyase [Source:MGI Symbol;Acc:MGI:1919010]
ENSMUSG00000047141	Zfp654	16:64780346-64851652	6.0944	2.94538	-1.04903	down	5e-05	0.00608643	zinc finger protein 654 [Source:MGI Symbol;Acc:MGI:1919270]
ENSMUSG00000102070	Gm28661	1:24614884-24615565	886.32	336.67	-1.39649	down	5e-05	0.00608643	predicted gene 28661 [Source:MGI Symbol;Acc:MGI:5579367]
ENSMUSG00000074165	Zfp788	7:41633202-41651530	13.6908	6.39958	-1.09715	down	5e-05	0.00608643	zinc finger protein 788 [Source:MGI Symbol;Acc:MGI:1914857]
ENSMUSG00000039728	Slc6a5	7:49910145-49963856	0.427879	2.52616	2.56167	up	5e-05	0.00608643	solute carrier family 6 (neurotransmitter transporter, glycine), member 5 [Source:MGI Symbol;Acc:MGI:105090]
ENSMUSG00000091183	Gm5141	13:62772199-62785808	0.94775	0.116598	-3.02296	down	5e-05	0.00608643	predicted gene 5141 [Source:MGI Symbol;Acc:MGI:3779466]
ENSMUSG00000041685	Fcho2	13:98723406-98815449	10.2419	4.21232	-1.2818	down	5e-05	0.00608643	FCH domain only 2 [Source:MGI Symbol;Acc:MGI:3505790]
ENSMUSG00000032925	Itgbl1	14:123659970-123975618	3.19166	1.57573	-1.01829	down	0.00055	0.0389038	integrin, beta-like 1 [Source:MGI Symbol;Acc:MGI:2443439]
ENSMUSG00000000214	Th	7:142892751-142931128	7.32588	21.6497	1.56327	up	5e-05	0.00608643	tyrosine hydroxylase [Source:MGI Symbol;Acc:MGI:98735]
ENSMUSG00000042595	Fam199x	X:137049593-137082503	3.01625	1.30226	-1.21174	down	5e-05	0.00608643	family with sequence similarity 199, X-linked [Source:MGI Symbol;Acc:MGI:2384304]
ENSMUSG00000050855	Zfp940	7:29833619-29858990	5.22004	17.6293	1.75584	up	5e-05	0.00608643	zinc finger protein 940 [Source:MGI Symbol;Acc:MGI:2446235]
ENSMUSG00000055373	Fut9	4:25609331-25800244	13.7205	4.61766	-1.5711	down	5e-05	0.00608643	fucosyltransferase 9 [Source:MGI Symbol;Acc:MGI:1330859]
ENSMUSG00000026354	Lct	1:128284755-128328318	1.57765	0.539487	-1.54811	down	5e-05	0.00608643	lactase [Source:MGI Symbol;Acc:MGI:104576]
ENSMUSG00000020290	Xpo1	11:23256040-23298249	28.362	10.7966	-1.39338	down	5e-05	0.00608643	exportin 1, CRM1 homolog (yeast) [Source:MGI Symbol;Acc:MGI:2144013]
ENSMUSG00000030214	Plbd1	6:136612069-136661928	0.306462	8.21558	4.74458	up	5e-05	0.00608643	phospholipase B domain containing 1 [Source:MGI Symbol;Acc:MGI:1914107]
ENSMUSG00000034990	Otoa	7:121081649-121163097	0.187229	0.912304	2.28471	up	0.00025	0.0214522	otoancorin [Source:MGI Symbol;Acc:MGI:2149209]
ENSMUSG00000054667	Irs4	X:141710997-141726163	1.16217	2.8925	1.31549	up	5e-05	0.00608643	insulin receptor substrate 4 [Source:MGI Symbol;Acc:MGI:1338009]
ENSMUSG00000071083	Gm10311	8:69373527-69373914	3.62698	0	#NAME?	down	5e-05	0.00608643	predicted gene 10311 [Source:MGI Symbol;Acc:MGI:3642244]
ENSMUSG00000105843	Gm42644	3:88030877-88033150	2.46632	8.80562	1.83606	up	5e-05	0.00608643	-
ENSMUSG00000067928	Zfp760	17:21707740-21725636	3.64388	1.45807	-1.32141	down	5e-05	0.00608643	zinc finger protein 760 [Source:MGI Symbol;Acc:MGI:2679257]
ENSMUSG00000030711	Sult1a1	7:126648542-126676432	10.0133	21.6709	1.11385	up	5e-05	0.00608643	sulfotransferase family 1A, phenol-preferring, member 1 [Source:MGI Symbol;Acc:MGI:102896]
ENSMUSG00000094942	Gm3604	13:62368327-62383177	0.552535	0.0631681	-3.1288	down	0.0007	0.0471764	predicted gene 3604 [Source:MGI Symbol;Acc:MGI:3781781]
ENSMUSG00000101972	Hist1h3i	13:21782959-21783370	0	1.3904	inf	up	0.0004	0.03064	histone cluster 1, H3i [Source:MGI Symbol;Acc:MGI:2448350]
ENSMUSG00000043498	9330132A10Rik	18:89293501-89297229	10.3323	4.5322	-1.18888	down	5e-05	0.00608643	RIKEN cDNA 9330132A10 gene [Source:MGI Symbol;Acc:MGI:2442380]
ENSMUSG00000006764	Tph2	10:115078640-115185022	3.06011	6.21479	1.02212	up	0.0001	0.0103993	tryptophan hydroxylase 2 [Source:MGI Symbol;Acc:MGI:2651811]
