# Supplementary material for: Excess Folic Acid Supplementation before and during Pregnancy and Lactation Alters Behaviors and Brain Gene Expression in Female Mouse Offspring
Source: Nutrients. 2021 Dec 24;14(1):66. doi: 10.3390/nu14010066 (PMC8746785; doi:10.3390/nu14010066)
Supplement: Supplementary file 1 [file nutrients-14-00066-s001.zip › Sup table S3-ConMvsFAM VS ConFvsFAF venn.xls]

## Sheet: Sup table S2-ConMvsFAM VS ConFv
Supplementary Table S3. Genes differentially expressed in both 2.5×FA female and male brains
GeneID	GeneName	Fold change		Adjuted p-value
		log2(2.5×FA female/Con female)	log2(2.5×FA male/Con male)	2.5×FA female/Con female	2.5×FA male/Con male
ENSMUSG00000020182	Ddc	1.11007	1.21931	0.00608643	0.0034989
ENSMUSG00000021510	Zfp729a	-1.49278	-1.35657	0.00608643	0.0034989
ENSMUSG00000059839	Zfp874b	-1.29295	-1.07625	0.00608643	0.0120506
ENSMUSG00000068696	Gpr88	-1.04693	-1.65415	0.00608643	0.0034989
ENSMUSG00000060938	Rpl26	3.07409	3.16814	0.00608643	0.0034989
ENSMUSG00000058748	Zfp958	-1.96431	-1.64649	0.00608643	0.0034989
ENSMUSG00000024317	Rnf138	-2.1002	-1.28641	0.00608643	0.00833885
ENSMUSG00000064345	mt-Nd2	-1.35934	-1.0368	0.0180494	0.0034989
ENSMUSG00000071267	Zfp942	-2.58621	-1.25686	0.00608643	0.0357202
ENSMUSG00000090015	Gm15446	-1.60183	-1.01203	0.00608643	0.0333027
ENSMUSG00000067547	Gm7666	4.03611	4.47098	0.0389038	0.0120506
ENSMUSG00000018566	Slc2a4	1.45816	2.43435	0.0103993	0.0034989
ENSMUSG00000062931	Zfp938	-2.75738	-1.34856	0.00608643	0.00602075
ENSMUSG00000054667	Irs4	1.31549	1.52962	0.00608643	0.0034989
ENSMUSG00000000214	Th	1.56327	1.24178	0.00608643	0.0034989
ENSMUSG00000019232	Etnppl	1.11758	1.4189	0.00608643	0.0034989
ENSMUSG00000069727	Gm5595	-2.76254	-1.53567	0.00608643	0.0325929
ENSMUSG00000057396	Zfp759	-1.19551	-1.00093	0.00608643	0.0391623
ENSMUSG00000073062	Zxdb	-1.96296	-1.51656	0.00608643	0.0034989
ENSMUSG00000026730	Pter	-1.32044	-1.37	0.00608643	0.0034989
ENSMUSG00000032551	1110059G10Rik	-1.62788	-1.5966	0.0389038	0.0103269
ENSMUSG00000054027	Nt5dc3	1.48899	2.03035	0.00608643	0.0034989
ENSMUSG00000027301	Oxt	1.63251	1.13763	0.0214522	0.0294252
ENSMUSG00000033972	Zfp944	-2.26757	-1.34513	0.00608643	0.00833885
ENSMUSG00000078861	Zfp931	-2.59124	-1.52999	0.00608643	0.0120506
ENSMUSG00000020290	Xpo1	-1.39338	-1.23885	0.00608643	0.0034989
ENSMUSG00000090641	Zfp712	-1.18475	-1.2987	0.0214522	0.0120506
ENSMUSG00000034990	Otoa	2.28471	3.04616	0.0214522	0.0034989
ENSMUSG00000059897	Zfp930	-3.45183	-2.81644	0.00608643	0.0223147
ENSMUSG00000006522	Itih3	1.00312	1.18086	0.0389038	0.0034989
ENSMUSG00000027360	Hdc	1.8286	1.75572	0.0144506	0.00602075
ENSMUSG00000074165	Zfp788	-1.09715	-1.11794	0.00608643	0.0034989
ENSMUSG00000051341	Zfp52	-1.62133	-1.53282	0.00608643	0.0481513
ENSMUSG00000067928	Zfp760	-1.32141	-1.05712	0.00608643	0.00602075
ENSMUSG00000021609	Slc6a3	1.57919	1.84077	0.00608643	0.0034989
ENSMUSG00000090698	Apold1	1.03501	1.69914	0.0144506	0.0034989
ENSMUSG00000002289	Angptl4	1.56482	1.30847	0.00608643	0.0306207
ENSMUSG00000100131	Gm28439	-3.20401	-1.99487	0.00608643	0.0034989
ENSMUSG00000031491	Chrna6	1.252	1.90374	0.0144506	0.0034989
